# Supplementary material for: Estimating the Burden of Illness of Relapsed Follicular Lymphoma and Marginal Zone Lymphoma in Ontario, Canada
Source: Curr Oncol. 2023 Apr 30;30(5):4663–76. doi: 10.3390/curroncol30050352 (PMC10216939; doi:10.3390/curroncol30050352)
Supplement: Supplementary file 1 [file curroncol-30-00352-s001.zip]

Archive with 1 entries (1 files):
- curroncol-2313198-supplementary.pdf
